# Supplementary material for: Loss of Tumor Suppressor C9orf9 Promotes Metastasis in Colorectal Cancer
Source: Biomolecules. 2023 Feb 7;13(2):312. doi: 10.3390/biom13020312 (PMC9953698; doi:10.3390/biom13020312)
Supplement: Supplementary file 1 [file biomolecules-13-00312-s001.zip]

Archive with 1 entries (1 files):
- biomolecules-2123741-supplementary.pdf
